# Supplementary material for: The validity of electronic health data for measuring smoking status: a systematic review and meta-analysis
Source: BMC Med Inform Decis Mak. 2024 Feb 2;24:33. doi: 10.1186/s12911-024-02416-3 (PMC10836023; doi:10.1186/s12911-024-02416-3)
Supplement: Supplementary file 2 — Additional file 2. Article Characteristics. [file 12911_2024_2416_MOESM2_ESM.xlsx]

## Sheet: Table 1
Additional file 2: Article Characteristics
Article Reference	Authors, Publication year, Country	Journal discipline	Population characteristics	Geographic location	Study period	Study data source	Reference standard
42	Mu et al.,2018,USA	Medicine	Men an women aged ≥67 years diagnosed with end-stage renal disease	California	2011-2013	Medicare	Self-reported
43	LeLaurin et al.,2018,USA	Medical Informatics	Men and women aged ≥18 years diagnosed with cancer	Florida	2015-2018	University of Florida health system	Manual review
64	Wiley et al.,2013,USA	Medical Informatics	Cancer patients matched to cancer free patients on the basis of age and sex.	Tennessee	Not reported	Vanderbilt Biorepository(BioUV)	Manual review
65	Chen et al.,2013,USA	Substance-Related Disorders	Men aged 45-69 years	California	2003-2010	Kaiser Permanente Southern California (KPSC) integrated health care system	Self-reported
44	Caccamisi et al.,2020,Sweden	Medicine	Men and women diagnosed with chronic obstructive pulmonary disease/cardiovascular disease	Stockholm	1999-2012	Swedish primary care centres	Manual review
45	Palmer et al.,2019,USA	Medical Informatics	Aged ≥18 recieved colonoscopy	New Hampshire	2016	Dartmouth-Hitchcock epic data warehouse	Self-reported
29	Wang et al.,2016,USA	Biomedical Research	Lung cancer patients aged 15-45 years	Minnesota	1997-2011	Mayo Clinic (a nonprofit American academic medical center)	Manual review
46	Golden et al.,2020,USA	Medical Informatics	Veterans received chest computed tomography	Oregon	2012-2017	VHA	Manual review
41	Calhoun et al.,2017,USA	Internal Medicine	Veterans participated in the Study of Post-Deployment Mental Health	North Carolina	2001-2016	VHA	Self-reported
49	Ni et al.,2021,USA	Medical Informatics	Pediatric patients (10-20 years of age)	Ohio	2012-2017	Cincinnati Children’s Hospital	Manual review
66	McGinnis et al.,2011,USA	Public Health	Veterans aged≥45 years	Pittsburgh	1999-2009	Veterans Health Administration (VHA)	Self-reported
34	Melzer et al.,2018,USA	Medicine	Veterans aged 18-80 years	Minneapolis	2009-2011	VHA	Self-reported
35	Huo et al.,2017,USA	Public Health	Men and women aged ≥18 years	Florida	2009-2014	MarketScan Commercial Claims & Encounters (CC&E) MarketScan Health Risk Assessment (HRA)	Self-reported
67	Kim et al.,2012,USA	Health Services Research	Vetrans in depression treatment	Michigan	1999-2004	VHA	Manual review
31	Regan et al.,2016,USA	Medicine	HIV-infected patients matched to HIV-uninfected patients on the basis of age, gender, race, and the number of medical encounters in a 3:1 ratio. Aged>18 years	Massachusetts	2005-2008	Partners HealthCare System (PHS) Research Patient Data Registry (RPDR)	Manual review
68	Lee et al.,2011,USA	Substance-Related Disorders	Men and women aged ≥18 years	New York	2004	Bellevue Hospital Center electronic medical record (EMR)	Self-reported
47	Atkinson et al.,2017,UK	Medical Informatics	Aged ≥16	Wales	2007-2015	General Practitioners database from the Secure Anonymised Information Linkage (SAIL)	Self-reported
36	Luck et al.,2020,USA	Preventive Medicine	Pregnant women aged 18-44 years	Oregon	2008-2013	Oregon birth certificates Oregon Medicaid eligibility and claims files	Self-reported
62	Havard et al.,2014,Australia	Medicine	Men and women aged ≥45 years	New South Wales (NSW)	2000-2011	NSW Admitted Patients Data Collection (APDC) and the NSW Register of Births Deaths and Marriages (RBDM).	Self-reported
71	Borzecki et al.,2004,USA	Health Services	Veterans	Massachusetts	1998-1999	VHA	Manual review
32	Desai et al.,2016,USA	Epidemiology	Women diagnosed with Rheumatoid Arthritis	Massachusetts	2006-2010	Medicare Brigham and Women’s Hospital	Self-reported
69	Jollis et al.,1993,USA	Internal Medicine	Men and women had cardiac catheterization	North Carolina	1985-1990	Duke University Medical Center	Manual review
47	Reps wt al.,2019,USA	Medical Informatics	Men and women of all ages	New Jersey	2000-2016	IBM MarketScan	Self-reported
33	Chung et al.,2020,Taiwan	Public Health	Men and women aged ≥40 years	Taiwan	2000-2012	National Health Insurance Research Database	Self-reported
70	Steffen et al.,2014,USA	Disease Management	Men and women aged ≥20 years	Minnesota	2010	Mayo Clinic (a nonprofit American academic medical center)	Self-reported
72	Bui et al.,2013,USA	Medical Informatics	Veterans	Utah	Not reported	VHA	Self-reported
73	Khor et al.,2013,Australia	Medical Informatics	Cancer patients	Melbourne	Not reported	Peter MacCallum Cancer Centre	Manual review
39	Marrie et al.,2021,Canada	Internal Medicine	Multiple sclerosis patients	Manitoba	1984-2017	Discharge Abstract Database Medical Services Drug Program Information Network	Self-reported
50	Khalifa et al.,2015,USA	Medical Informatics	Not reported	Utah	2006	Informatics for Integrating Biology and the Bedside (i2b2)	Manual review
38	McVeigh et al.,2017,USA	Electronic Data Processing	Men and women aged ≥20 years	New York	2011-2014	New York city Macroscope electronic health record surveillance system	Self-reported
61	Nickel et al.,2016,USA	Health Services Research	Women aged 18-64 years and went through mastectomy operation	Washington	2004-2011	HealthCore Integrated Research Database	Self-reported
40	Floyd et al.,2016,USA	Epidemiology	Veterans with type 2 diabetes	Washington	2004-2010	VHA	Manual review
63	Lujic et al.,2014,Australia	Medicine	Men and women aged ≥45 years	NSW	2000-2010	NSW APDC	Self-reported
74	DeJoy et al.,2014,USA	Women's Health	Women with mean age 23.4	Massachusetts	2001-2008	Certified nurse-midwives (CNM) birth database	Self-reported
52	McVeigh et al.,2016,USA	Electronic Data Processing	Men and Women	New York	2013-2014	The New York City Macroscope	Self-reported
76	Longencker et al.,2000,USA	Nephrology	Men and Women End Stage Renal Disease (ESRD) patients with mean age 57.8	Maryland	1995-1998	Choices for Healthy Outcomes in Caring for ESRD data	Self-reported
53	Roberts et al,2015,USA	Medical Informatics	Not reported	Maryland	2014	Informatics for Integrating Biology and the Bedside (i2b2)	Manual review
77	Meystre et al.,2009,USA	Medical Informatics	Asthma patients aged≥18 years	Utah	Not reported	Informatics for Integrating Biology and the Bedside (i2b2) Hive 1.2	Manual review
60	Maier et al.,2016,Germany	Health Services Research	Myocardial infarction patients aged ≥ 20 years	Berlin	2009-2011	Nongovernmental health insurance (AOK Nordost)	Clinical data
54	Gauthier et al.,2022,Canada	Thoracic Neoplasms	Male and Female patients with advanced lung cancer	Ontario	2015-2017	Princess Margaret Cancer Centre	Manual review
55	O’Brien et al.,2022,USA	Medical Informatics	Men and women with a mean age 66.8 Atherosclerotic cardiovascular disease patients aged≥21 years	North Carolina	2016-2020	National Patient-Centered ClinicalResearch Network	Self-reported
56	Alhaug et al.,2021,Norway	Orthopedics	Male and Female patients (mean age= 66.3 years) operated for spinal stenosis	Brumunddal	2015-2016	National spine register (NORspine) Unstructured electronic patient records (EPRs)	Self-reported
57	Teng et al.,2022,USA	Medicine	Men and women mostly aged between 19-84 years	Washington	2015-2019	Harborview Medical Center	Manual review
58	McGinnis et al.,2022,USA	Medical Informatics	Male and female veterans	Connecticut	2018-2019	Veterans Health Administration (VHA)	Clinical data
59	McGinnis et al.,2019,USA	Substance-Related Disorders	HIV-infected veterans matched to HIV-uninfected by region, age, race/ethnicity, and gender	Connecticut	1996-2015	Veterans Health Administration (VHA)	Clinical data
30	Harris et al.,2021,USA	Medical Informatics	Not reported	Kentucky	2017-2019	University of Kentucky’s network of hospitals and clinics	Manual review
36	Etzioni et al.,2019,USA	General surgary	Men and women experienced surgical hospitalization with length of stay>1 day	Arizona	2013-2015	Academic hospitals participated in the American College of Surgeons’ National Surgical Quality Improvement Program (NSQIP)	Self-reported
10	Groenhof et al.,2020,Netherlands	Epidemiology	Men and women Median age-60	Utrecht	2013-2019	University Medical Center Utrecht	Self-reported
24	Wang et al.,2019,USA	Medical Informatics	Lung cancer patients aged 15-45 years Not reported	Minnesota	1997-2011 2006	Mayo Clinic (a nonprofit American academic medical center) Informatics for Integrating Biology and the Bedside (i2b2)	Manual review
75	Zeng et al.,2006,USA	Medical Informatics	Asthma and Chronic Obstructive Pulmonery Disease(COPD) Patients	Massachusetts	Not reported	Partners' Health Care Research Patient Data Repository (RPDR)	Manual review
51	Urbain et al.,2015,USA	Medical Informatics	Not reported	Wisconsin	2014	Informatics for Integrating Biology and the Bedside (i2b2)	Manual review
79	Savova et al.,2008,USA	Medical Informatics	Not reported	Minnesota	2006	Informatics for Integrating Biology and the Bedside (i2b2)	Manual review
78	Clark et al.,2008,USA	Medical Informatics	Not reported	Massachusetts	2006	Informatics for Integrating Biology and the Bedside (i2b2)	Manual review
81	Mant et al.,2000,UK	Public health Medicine	Men and women with mean age 62 years	Oxford	1993-1996	General practitioner (GP) records from Oxfordshire	Self-reported
80	Yeager et al.,2010,USA	Healthcare administration	Asthma patients aged≥20 years	California	2001-2008	Mobile Examination Centre(MEC) data from a portion of the participants of National Health and Nutrition Examination Survey	Clinical data
82	Liu et al.,2012,USA	Medical Informatics	Not reported	Massachusetts	Not reported	Vanderbilt Synthetic Derivative (SD) database	Manual review
83	Figueroa et al.,2014,Chile	Biomedical Engineering	Not reported	Concepción	Not reported	Guillermo Grant Benavente hospital (HGGB)	Manual review
